# Supplementary material for: Purple Potato Extract Suppresses Hypoxia-Induced Metabolic Reprogramming and Inhibits HIF-1α Signaling in Caco-2 Cells
Source: Nutrients. 2025 Jun 23;17(13):2079. doi: 10.3390/nu17132079 (PMC12251104; doi:10.3390/nu17132079)
Supplement: Supplementary file 1 [file nutrients-17-02079-s001.zip]

Archive with 1 entries (1 files):
- nutrients-3681329-supplementary.pdf
